# Supplementary material for: FCER1A Downregulation in Infectious Pneumonia: A Multi-Modal Study Combining Bioinformatics, Animal Models, and Reverse Pharmacology
Source: Genes (Basel). 2025 Oct 31;16(11):1294. doi: 10.3390/genes16111294 (PMC12652099; doi:10.3390/genes16111294)
Supplement: Supplementary file 1 [file genes-16-01294-s001.zip]

Archive with 1 entries (1 files):
- genes-3962231-supplementary.pdf
